# Supplementary material for: Evaluation of Plasma-Derived hsa_circ_003077 for Non-Invasive Diagnosis of Alzheimer’s Disease
Source: Biomolecules. 2026 Feb 26;16(3):356. doi: 10.3390/biom16030356 (PMC13023876; doi:10.3390/biom16030356)
Supplement: Supplementary file 1 [file biomolecules-16-00356-s001.zip]

Archive with 6 entries (5 files):
- Biomolecules Supplementary/
- Biomolecules Supplementary/Supplementary Table S1.pdf
- Biomolecules Supplementary/Supplementary Table S2.xlsx
- Biomolecules Supplementary/Supplementary Table S3.xlsx
- Biomolecules Supplementary/Supplementary Table S4.xlsx
- Biomolecules Supplementary/Supplementary Table S5.xlsx
