# Supplementary material for: Evaluation of Plasma-Derived hsa_circ_003077 for Non-Invasive Diagnosis of Alzheimer’s Disease
Source: Biomolecules. 2026 Feb 26;16(3):356. doi: 10.3390/biom16030356 (PMC13023876; doi:10.3390/biom16030356)
Supplement: Supplementary file 1 [file biomolecules-16-00356-s001.zip › Biomolecules Supplementary/Supplementary Table S2.xlsx]

## Sheet: Group_Comparison
Supplementary Table 2: Comparison of plasma biomarker levels between cognitively healthy controls (HC) and Alzheimer's disease (AD) participants.
Biomarker	N_HC	Mean_HC	SD_HC	SEM_HC	N_AD	Mean_AD	SD_AD	SEM_AD	Test_Method	p_value
pTau181_pg_mL	25	5.9865	2.15634	0.431267	69	7.33092	2.61196	0.314443	Wilcoxon	0.0541738
pTau217_pg_mL	25	0.99994	0.487544	0.0975088	69	1.28685	0.714963	0.0860714	Wilcoxon	0.187519
GFAP_pg_mL	25	71.0385	16.4993	3.29987	69	80.6096	16.9882	2.04514	Wilcoxon	0.00406256
Nfl_pg_mL	25	22.2219	6.22064	1.24413	69	26.9983	12.5704	1.5133	Wilcoxon	0.070269
Tyro3_pg_mL	25	25.764	5.72057	1.14411	69	32.7229	19.1978	2.31114	Wilcoxon	0.741776
AXL_pg_mL	25	45.5785	7.47161	1.49432	69	52.3096	15.2324	1.83377	Wilcoxon	0.0524763
hsa_circ_0030777	25	1.974	0.580259	0.116052	69	1.00518	0.281532	0.0338924	Wilcoxon	1.77885e-09
