# Supplementary material for: Evaluation of Plasma-Derived hsa_circ_003077 for Non-Invasive Diagnosis of Alzheimer’s Disease
Source: Biomolecules. 2026 Feb 26;16(3):356. doi: 10.3390/biom16030356 (PMC13023876; doi:10.3390/biom16030356)
Supplement: Supplementary file 1 [file biomolecules-16-00356-s001.zip › Biomolecules Supplementary/Supplementary Table S3.xlsx]

## Sheet: Sheet 1
Supplementary Table 3. Diagnostic performance of plasma biomarkers for Alzheimer’s disease: area under the ROC curve (AUC) and 95% confidence intervals (CI).
biomarker	AUC	CI_lower	CI_upper
hsa_cirRNA_0030777	0.907826	0.837008	0.978645
pTau217_pg_mL	0.775072	0.673712	0.876433
Nfl_pg_mL	0.75942	0.661925	0.856916
GFAP_pg_mL	0.694783	0.586492	0.803073
AXL_pg_mL	0.631594	0.516707	0.746481
pTau181_pg_mL	0.630725	0.499222	0.762227
Tyro3_pg_mL	0.477391	0.361513	0.59327
