# Supplementary material for: Evaluation of Plasma-Derived hsa_circ_003077 for Non-Invasive Diagnosis of Alzheimer’s Disease
Source: Biomolecules. 2026 Feb 26;16(3):356. doi: 10.3390/biom16030356 (PMC13023876; doi:10.3390/biom16030356)
Supplement: Supplementary file 1 [file biomolecules-16-00356-s001.zip › Biomolecules Supplementary/Supplementary Table S4.xlsx]

## Sheet: ROC_Curve_Data
Supplementary Table 4: Diagnostic performance of plasma biomarkers for distinguishing Alzheimer's disease (AD) from cognitively healthy controls (HC) based on ROC curve analysis.
Biomarker	Sensitivity	Specificity
pTau181_pg_mL	0	1
pTau181_pg_mL	0.0144928	1
pTau181_pg_mL	0.0289855	1
pTau181_pg_mL	0.0434783	1
pTau181_pg_mL	0.057971	1
pTau181_pg_mL	0.0724638	1
pTau181_pg_mL	0.101449	1
pTau181_pg_mL	0.115942	1
pTau181_pg_mL	0.130435	1
pTau181_pg_mL	0.144928	1
pTau181_pg_mL	0.15942	1
pTau181_pg_mL	0.173913	1
pTau181_pg_mL	0.188406	1
pTau181_pg_mL	0.202899	1
pTau181_pg_mL	0.217391	1
pTau181_pg_mL	0.231884	1
pTau181_pg_mL	0.246377	1
pTau181_pg_mL	0.26087	1
pTau181_pg_mL	0.275362	1
pTau181_pg_mL	0.275362	0.92
pTau181_pg_mL	0.289855	0.92
pTau181_pg_mL	0.289855	0.88
pTau181_pg_mL	0.289855	0.84
pTau181_pg_mL	0.289855	0.8
pTau181_pg_mL	0.289855	0.76
pTau181_pg_mL	0.318841	0.76
pTau181_pg_mL	0.333333	0.76
pTau181_pg_mL	0.333333	0.72
pTau181_pg_mL	0.347826	0.72
pTau181_pg_mL	0.362319	0.72
pTau181_pg_mL	0.376812	0.72
pTau181_pg_mL	0.391304	0.72
pTau181_pg_mL	0.391304	0.68
pTau181_pg_mL	0.405797	0.68
pTau181_pg_mL	0.42029	0.68
pTau181_pg_mL	0.434783	0.68
pTau181_pg_mL	0.449275	0.68
pTau181_pg_mL	0.449275	0.6
pTau181_pg_mL	0.463768	0.6
pTau181_pg_mL	0.478261	0.6
pTau181_pg_mL	0.478261	0.56
pTau181_pg_mL	0.492754	0.56
pTau181_pg_mL	0.507246	0.56
pTau181_pg_mL	0.521739	0.56
pTau181_pg_mL	0.536232	0.56
pTau181_pg_mL	0.550725	0.56
pTau181_pg_mL	0.565217	0.56
pTau181_pg_mL	0.565217	0.52
pTau181_pg_mL	0.565217	0.48
pTau181_pg_mL	0.594203	0.48
pTau181_pg_mL	0.608696	0.48
pTau181_pg_mL	0.608696	0.44
pTau181_pg_mL	0.623188	0.44
pTau181_pg_mL	0.623188	0.4
pTau181_pg_mL	0.637681	0.4
pTau181_pg_mL	0.652174	0.4
pTau181_pg_mL	0.666667	0.4
pTau181_pg_mL	0.681159	0.4
pTau181_pg_mL	0.710145	0.4
pTau181_pg_mL	0.724638	0.4
pTau181_pg_mL	0.73913	0.4
pTau181_pg_mL	0.753623	0.4
pTau181_pg_mL	0.782609	0.4
pTau181_pg_mL	0.797101	0.4
pTau181_pg_mL	0.811594	0.4
pTau181_pg_mL	0.84058	0.4
pTau181_pg_mL	0.855072	0.4
pTau181_pg_mL	0.855072	0.36
pTau181_pg_mL	0.869565	0.36
pTau181_pg_mL	0.884058	0.36
pTau181_pg_mL	0.898551	0.36
pTau181_pg_mL	0.913043	0.36
pTau181_pg_mL	0.913043	0.32
pTau181_pg_mL	0.942029	0.32
pTau181_pg_mL	0.956522	0.32
pTau181_pg_mL	0.956522	0.28
pTau181_pg_mL	0.956522	0.24
pTau181_pg_mL	0.971014	0.24
pTau181_pg_mL	0.971014	0.2
pTau181_pg_mL	0.971014	0.16
pTau181_pg_mL	0.971014	0.12
pTau181_pg_mL	0.985507	0.12
pTau181_pg_mL	1	0.12
pTau181_pg_mL	1	0.08
pTau181_pg_mL	1	0.04
pTau181_pg_mL	1	0
pTau217_pg_mL	0	1
pTau217_pg_mL	0.0144928	1
pTau217_pg_mL	0.0289855	1
pTau217_pg_mL	0.0434783	1
pTau217_pg_mL	0.057971	1
pTau217_pg_mL	0.0724638	1
pTau217_pg_mL	0.0869565	1
pTau217_pg_mL	0.101449	1
pTau217_pg_mL	0.115942	1
pTau217_pg_mL	0.144928	1
pTau217_pg_mL	0.15942	1
pTau217_pg_mL	0.188406	1
pTau217_pg_mL	0.246377	1
pTau217_pg_mL	0.26087	1
pTau217_pg_mL	0.304348	1
pTau217_pg_mL	0.333333	1
pTau217_pg_mL	0.347826	1
pTau217_pg_mL	0.362319	1
pTau217_pg_mL	0.376812	1
pTau217_pg_mL	0.391304	1
pTau217_pg_mL	0.391304	0.96
pTau217_pg_mL	0.391304	0.92
pTau217_pg_mL	0.391304	0.88
pTau217_pg_mL	0.405797	0.88
pTau217_pg_mL	0.42029	0.88
pTau217_pg_mL	0.434783	0.88
pTau217_pg_mL	0.434783	0.84
pTau217_pg_mL	0.449275	0.84
pTau217_pg_mL	0.478261	0.84
pTau217_pg_mL	0.492754	0.84
pTau217_pg_mL	0.492754	0.8
pTau217_pg_mL	0.536232	0.8
pTau217_pg_mL	0.550725	0.8
pTau217_pg_mL	0.57971	0.8
pTau217_pg_mL	0.594203	0.8
pTau217_pg_mL	0.608696	0.8
pTau217_pg_mL	0.623188	0.8
pTau217_pg_mL	0.637681	0.8
pTau217_pg_mL	0.652174	0.8
pTau217_pg_mL	0.666667	0.8
pTau217_pg_mL	0.695652	0.8
pTau217_pg_mL	0.710145	0.8
pTau217_pg_mL	0.710145	0.76
pTau217_pg_mL	0.710145	0.72
pTau217_pg_mL	0.724638	0.72
pTau217_pg_mL	0.724638	0.68
pTau217_pg_mL	0.724638	0.64
pTau217_pg_mL	0.724638	0.6
pTau217_pg_mL	0.73913	0.6
pTau217_pg_mL	0.753623	0.6
pTau217_pg_mL	0.768116	0.6
pTau217_pg_mL	0.768116	0.56
pTau217_pg_mL	0.768116	0.52
pTau217_pg_mL	0.768116	0.48
pTau217_pg_mL	0.797101	0.48
pTau217_pg_mL	0.797101	0.44
pTau217_pg_mL	0.811594	0.44
pTau217_pg_mL	0.84058	0.44
pTau217_pg_mL	0.855072	0.44
pTau217_pg_mL	0.884058	0.44
pTau217_pg_mL	0.884058	0.32
pTau217_pg_mL	0.898551	0.32
pTau217_pg_mL	0.913043	0.32
pTau217_pg_mL	0.927536	0.32
pTau217_pg_mL	0.942029	0.32
pTau217_pg_mL	0.971014	0.32
pTau217_pg_mL	0.971014	0.28
pTau217_pg_mL	0.985507	0.28
pTau217_pg_mL	0.985507	0.24
pTau217_pg_mL	0.985507	0.16
pTau217_pg_mL	1	0.16
pTau217_pg_mL	1	0.12
pTau217_pg_mL	1	0.08
pTau217_pg_mL	1	0.04
pTau217_pg_mL	1	0
GFAP_pg_mL	0	1
GFAP_pg_mL	0.0144928	1
GFAP_pg_mL	0.057971	1
GFAP_pg_mL	0.115942	1
GFAP_pg_mL	0.188406	1
GFAP_pg_mL	0.202899	1
GFAP_pg_mL	0.217391	1
GFAP_pg_mL	0.304348	0.92
GFAP_pg_mL	0.376812	0.92
GFAP_pg_mL	0.391304	0.92
GFAP_pg_mL	0.42029	0.92
GFAP_pg_mL	0.434783	0.92
GFAP_pg_mL	0.463768	0.92
GFAP_pg_mL	0.478261	0.92
GFAP_pg_mL	0.521739	0.92
GFAP_pg_mL	0.550725	0.84
GFAP_pg_mL	0.565217	0.84
GFAP_pg_mL	0.57971	0.76
GFAP_pg_mL	0.594203	0.76
GFAP_pg_mL	0.594203	0.72
GFAP_pg_mL	0.652174	0.6
GFAP_pg_mL	0.652174	0.56
GFAP_pg_mL	0.666667	0.52
GFAP_pg_mL	0.681159	0.52
GFAP_pg_mL	0.695652	0.48
GFAP_pg_mL	0.724638	0.48
GFAP_pg_mL	0.73913	0.48
GFAP_pg_mL	0.73913	0.44
GFAP_pg_mL	0.73913	0.4
GFAP_pg_mL	0.753623	0.4
GFAP_pg_mL	0.753623	0.36
GFAP_pg_mL	0.782609	0.32
GFAP_pg_mL	0.797101	0.32
GFAP_pg_mL	0.797101	0.28
GFAP_pg_mL	0.797101	0.24
GFAP_pg_mL	0.811594	0.24
GFAP_pg_mL	0.826087	0.24
GFAP_pg_mL	0.826087	0.2
GFAP_pg_mL	0.84058	0.2
GFAP_pg_mL	0.855072	0.2
GFAP_pg_mL	0.869565	0.2
GFAP_pg_mL	0.869565	0.16
GFAP_pg_mL	0.884058	0.16
GFAP_pg_mL	0.898551	0.16
GFAP_pg_mL	0.913043	0.16
GFAP_pg_mL	0.927536	0.16
GFAP_pg_mL	0.942029	0.12
GFAP_pg_mL	0.956522	0.12
GFAP_pg_mL	0.971014	0.12
GFAP_pg_mL	0.971014	0.08
GFAP_pg_mL	0.971014	0.04
GFAP_pg_mL	0.985507	0.04
GFAP_pg_mL	1	0.04
GFAP_pg_mL	1	0
Nfl_pg_mL	0	1
Nfl_pg_mL	0.0144928	1
Nfl_pg_mL	0.0289855	1
Nfl_pg_mL	0.0434783	1
Nfl_pg_mL	0.057971	1
Nfl_pg_mL	0.0724638	1
Nfl_pg_mL	0.0869565	1
Nfl_pg_mL	0.101449	1
Nfl_pg_mL	0.115942	1
Nfl_pg_mL	0.130435	1
Nfl_pg_mL	0.144928	1
Nfl_pg_mL	0.15942	1
Nfl_pg_mL	0.173913	1
Nfl_pg_mL	0.202899	1
Nfl_pg_mL	0.217391	1
Nfl_pg_mL	0.231884	1
Nfl_pg_mL	0.246377	1
Nfl_pg_mL	0.26087	1
Nfl_pg_mL	0.275362	1
Nfl_pg_mL	0.289855	1
Nfl_pg_mL	0.304348	1
Nfl_pg_mL	0.318841	1
Nfl_pg_mL	0.333333	1
Nfl_pg_mL	0.347826	1
Nfl_pg_mL	0.362319	1
Nfl_pg_mL	0.376812	1
Nfl_pg_mL	0.376812	0.96
Nfl_pg_mL	0.376812	0.92
Nfl_pg_mL	0.405797	0.92
Nfl_pg_mL	0.42029	0.92
Nfl_pg_mL	0.449275	0.92
Nfl_pg_mL	0.463768	0.92
Nfl_pg_mL	0.507246	0.92
Nfl_pg_mL	0.521739	0.92
Nfl_pg_mL	0.550725	0.92
Nfl_pg_mL	0.550725	0.88
Nfl_pg_mL	0.550725	0.84
Nfl_pg_mL	0.565217	0.84
Nfl_pg_mL	0.594203	0.84
Nfl_pg_mL	0.608696	0.84
Nfl_pg_mL	0.652174	0.84
Nfl_pg_mL	0.652174	0.8
Nfl_pg_mL	0.666667	0.8
Nfl_pg_mL	0.681159	0.8
Nfl_pg_mL	0.695652	0.8
Nfl_pg_mL	0.710145	0.8
Nfl_pg_mL	0.710145	0.76
Nfl_pg_mL	0.73913	0.68
Nfl_pg_mL	0.73913	0.64
Nfl_pg_mL	0.753623	0.64
Nfl_pg_mL	0.768116	0.56
Nfl_pg_mL	0.797101	0.56
Nfl_pg_mL	0.797101	0.52
Nfl_pg_mL	0.797101	0.48
Nfl_pg_mL	0.811594	0.48
Nfl_pg_mL	0.811594	0.44
Nfl_pg_mL	0.826087	0.44
Nfl_pg_mL	0.84058	0.44
Nfl_pg_mL	0.84058	0.4
Nfl_pg_mL	0.84058	0.36
Nfl_pg_mL	0.855072	0.36
Nfl_pg_mL	0.855072	0.28
Nfl_pg_mL	0.869565	0.28
Nfl_pg_mL	0.869565	0.2
Nfl_pg_mL	0.869565	0.16
Nfl_pg_mL	0.869565	0.12
Nfl_pg_mL	0.884058	0.12
Nfl_pg_mL	0.913043	0.12
Nfl_pg_mL	0.927536	0.08
Nfl_pg_mL	0.927536	0.04
Nfl_pg_mL	0.942029	0
Nfl_pg_mL	0.956522	0
Nfl_pg_mL	0.971014	0
Nfl_pg_mL	0.985507	0
Nfl_pg_mL	1	0
Tyro3_pg_mL	0	1
Tyro3_pg_mL	0.0144928	1
Tyro3_pg_mL	0.0289855	1
Tyro3_pg_mL	0.0434783	1
Tyro3_pg_mL	0.057971	1
Tyro3_pg_mL	0.0869565	1
Tyro3_pg_mL	0.101449	1
Tyro3_pg_mL	0.130435	1
Tyro3_pg_mL	0.144928	1
Tyro3_pg_mL	0.144928	0.96
Tyro3_pg_mL	0.15942	0.96
Tyro3_pg_mL	0.15942	0.92
Tyro3_pg_mL	0.173913	0.92
Tyro3_pg_mL	0.188406	0.92
Tyro3_pg_mL	0.202899	0.92
Tyro3_pg_mL	0.217391	0.88
Tyro3_pg_mL	0.231884	0.88
Tyro3_pg_mL	0.26087	0.84
Tyro3_pg_mL	0.275362	0.84
Tyro3_pg_mL	0.304348	0.84
Tyro3_pg_mL	0.304348	0.8
Tyro3_pg_mL	0.318841	0.8
Tyro3_pg_mL	0.333333	0.8
Tyro3_pg_mL	0.333333	0.76
Tyro3_pg_mL	0.362319	0.68
Tyro3_pg_mL	0.376812	0.68
Tyro3_pg_mL	0.391304	0.68
Tyro3_pg_mL	0.405797	0.68
Tyro3_pg_mL	0.405797	0.64
Tyro3_pg_mL	0.42029	0.64
Tyro3_pg_mL	0.434783	0.64
Tyro3_pg_mL	0.463768	0.6
Tyro3_pg_mL	0.478261	0.6
Tyro3_pg_mL	0.521739	0.6
Tyro3_pg_mL	0.521739	0.56
Tyro3_pg_mL	0.521739	0.52
Tyro3_pg_mL	0.521739	0.48
Tyro3_pg_mL	0.536232	0.4
Tyro3_pg_mL	0.536232	0.36
Tyro3_pg_mL	0.57971	0.36
Tyro3_pg_mL	0.57971	0.32
Tyro3_pg_mL	0.57971	0.28
Tyro3_pg_mL	0.594203	0.28
Tyro3_pg_mL	0.594203	0.24
Tyro3_pg_mL	0.594203	0.2
Tyro3_pg_mL	0.594203	0.16
Tyro3_pg_mL	0.623188	0.16
Tyro3_pg_mL	0.623188	0.12
Tyro3_pg_mL	0.637681	0.12
Tyro3_pg_mL	0.652174	0.12
Tyro3_pg_mL	0.666667	0.12
Tyro3_pg_mL	0.695652	0.12
Tyro3_pg_mL	0.710145	0.12
Tyro3_pg_mL	0.724638	0.12
Tyro3_pg_mL	0.724638	0.08
Tyro3_pg_mL	0.724638	0.04
Tyro3_pg_mL	0.73913	0.04
Tyro3_pg_mL	0.753623	0.04
Tyro3_pg_mL	0.797101	0.04
Tyro3_pg_mL	0.811594	0.04
Tyro3_pg_mL	0.811594	0
Tyro3_pg_mL	0.826087	0
Tyro3_pg_mL	0.84058	0
Tyro3_pg_mL	0.855072	0
Tyro3_pg_mL	0.869565	0
Tyro3_pg_mL	0.884058	0
Tyro3_pg_mL	0.898551	0
Tyro3_pg_mL	0.913043	0
Tyro3_pg_mL	0.927536	0
Tyro3_pg_mL	0.942029	0
Tyro3_pg_mL	0.956522	0
Tyro3_pg_mL	0.971014	0
Tyro3_pg_mL	0.985507	0
Tyro3_pg_mL	1	0
AXL_pg_mL	0	1
AXL_pg_mL	0.0144928	1
AXL_pg_mL	0.0289855	1
AXL_pg_mL	0.057971	1
AXL_pg_mL	0.0869565	1
AXL_pg_mL	0.101449	1
AXL_pg_mL	0.115942	1
AXL_pg_mL	0.15942	1
AXL_pg_mL	0.188406	1
AXL_pg_mL	0.188406	0.96
AXL_pg_mL	0.202899	0.96
AXL_pg_mL	0.231884	0.96
AXL_pg_mL	0.231884	0.92
AXL_pg_mL	0.246377	0.92
AXL_pg_mL	0.246377	0.88
AXL_pg_mL	0.304348	0.88
AXL_pg_mL	0.318841	0.88
AXL_pg_mL	0.333333	0.88
AXL_pg_mL	0.362319	0.88
AXL_pg_mL	0.391304	0.88
AXL_pg_mL	0.492754	0.84
AXL_pg_mL	0.507246	0.84
AXL_pg_mL	0.536232	0.84
AXL_pg_mL	0.565217	0.8
AXL_pg_mL	0.57971	0.8
AXL_pg_mL	0.57971	0.76
AXL_pg_mL	0.57971	0.68
AXL_pg_mL	0.594203	0.64
AXL_pg_mL	0.608696	0.64
AXL_pg_mL	0.608696	0.6
AXL_pg_mL	0.608696	0.56
AXL_pg_mL	0.623188	0.56
AXL_pg_mL	0.637681	0.56
AXL_pg_mL	0.637681	0.52
AXL_pg_mL	0.637681	0.48
AXL_pg_mL	0.652174	0.48
AXL_pg_mL	0.681159	0.48
AXL_pg_mL	0.73913	0.44
AXL_pg_mL	0.73913	0.4
AXL_pg_mL	0.73913	0.36
AXL_pg_mL	0.73913	0.28
AXL_pg_mL	0.753623	0.24
AXL_pg_mL	0.753623	0.2
AXL_pg_mL	0.753623	0.16
AXL_pg_mL	0.753623	0.12
AXL_pg_mL	0.753623	0.08
AXL_pg_mL	0.768116	0.08
AXL_pg_mL	0.782609	0.08
AXL_pg_mL	0.826087	0.08
AXL_pg_mL	0.855072	0.08
AXL_pg_mL	0.869565	0.08
AXL_pg_mL	0.884058	0.08
AXL_pg_mL	0.898551	0.08
AXL_pg_mL	0.927536	0.08
AXL_pg_mL	0.927536	0.04
AXL_pg_mL	0.956522	0.04
AXL_pg_mL	0.956522	0
AXL_pg_mL	0.971014	0
AXL_pg_mL	0.985507	0
AXL_pg_mL	1	0
hsa_circ-003077	0	1
hsa_circ-003077	0.0144928	1
hsa_circ-003077	0.0289855	1
hsa_circ-003077	0.0434783	1
hsa_circ-003077	0.057971	1
hsa_circ-003077	0.0724638	1
hsa_circ-003077	0.0869565	1
hsa_circ-003077	0.115942	1
hsa_circ-003077	0.130435	1
hsa_circ-003077	0.173913	1
hsa_circ-003077	0.217391	1
hsa_circ-003077	0.246377	1
hsa_circ-003077	0.26087	1
hsa_circ-003077	0.318841	1
hsa_circ-003077	0.333333	1
hsa_circ-003077	0.347826	1
hsa_circ-003077	0.362319	1
hsa_circ-003077	0.376812	1
hsa_circ-003077	0.391304	1
hsa_circ-003077	0.405797	1
hsa_circ-003077	0.434783	1
hsa_circ-003077	0.449275	1
hsa_circ-003077	0.463768	1
hsa_circ-003077	0.478261	1
hsa_circ-003077	0.492754	1
hsa_circ-003077	0.507246	1
hsa_circ-003077	0.521739	1
hsa_circ-003077	0.536232	1
hsa_circ-003077	0.536232	0.96
hsa_circ-003077	0.536232	0.92
hsa_circ-003077	0.550725	0.92
hsa_circ-003077	0.565217	0.92
hsa_circ-003077	0.57971	0.92
hsa_circ-003077	0.57971	0.88
hsa_circ-003077	0.623188	0.88
hsa_circ-003077	0.623188	0.84
hsa_circ-003077	0.637681	0.84
hsa_circ-003077	0.652174	0.84
hsa_circ-003077	0.652174	0.8
hsa_circ-003077	0.666667	0.8
hsa_circ-003077	0.724638	0.8
hsa_circ-003077	0.782609	0.8
hsa_circ-003077	0.811594	0.8
hsa_circ-003077	0.84058	0.8
hsa_circ-003077	0.855072	0.8
hsa_circ-003077	0.869565	0.8
hsa_circ-003077	0.884058	0.8
hsa_circ-003077	0.884058	0.76
hsa_circ-003077	0.898551	0.76
hsa_circ-003077	0.898551	0.72
hsa_circ-003077	0.913043	0.72
hsa_circ-003077	0.927536	0.72
hsa_circ-003077	0.956522	0.72
hsa_circ-003077	0.971014	0.72
hsa_circ-003077	0.985507	0.72
hsa_circ-003077	0.985507	0.68
hsa_circ-003077	1	0.68
hsa_circ-003077	1	0.64
hsa_circ-003077	1	0.6
hsa_circ-003077	1	0.56
hsa_circ-003077	1	0.48
hsa_circ-003077	1	0.44
hsa_circ-003077	1	0.4
hsa_circ-003077	1	0.36
hsa_circ-003077	1	0.32
hsa_circ-003077	1	0.28
hsa_circ-003077	1	0.24
hsa_circ-003077	1	0.2
hsa_circ-003077	1	0.16
hsa_circ-003077	1	0.12
hsa_circ-003077	1	0.08
hsa_circ-003077	1	0.04
hsa_circ-003077	1	0

## Sheet: AUC_Values
Biomarker	AUC
pTau181_pg_mL	0.630725
pTau217_pg_mL	0.775072
GFAP_pg_mL	0.694783
Nfl_pg_mL	0.75942
Tyro3_pg_mL	0.477391
AXL_pg_mL	0.631594
hsa_cirRNA_0030777	0.907826

## Sheet: AUC_Comparisons
Biomarker1	Biomarker2	p_value
pTau181_pg_mL	pTau217_pg_mL	0.0727495
pTau181_pg_mL	GFAP_pg_mL	0.456239
pTau181_pg_mL	Nfl_pg_mL	0.0732173
pTau181_pg_mL	Tyro3_pg_mL	0.095271
pTau181_pg_mL	AXL_pg_mL	0.99269
pTau181_pg_mL	hsa_circ-003077	0.000273665
pTau217_pg_mL	GFAP_pg_mL	0.267084
pTau217_pg_mL	Nfl_pg_mL	0.803046
pTau217_pg_mL	Tyro3_pg_mL	0.00056561
pTau217_pg_mL	AXL_pg_mL	0.0367929
pTau217_pg_mL	hsa_circ-003077	0.0616799
GFAP_pg_mL	Nfl_pg_mL	0.344513
GFAP_pg_mL	Tyro3_pg_mL	0.00694716
GFAP_pg_mL	AXL_pg_mL	0.467754
GFAP_pg_mL	hsa_circ-003077	0.00153401
Nfl_pg_mL	Tyro3_pg_mL	0.000129797
Nfl_pg_mL	AXL_pg_mL	0.0978535
Nfl_pg_mL	hsa_circ-003077	0.0258291
Tyro3_pg_mL	AXL_pg_mL	0.0728995
Tyro3_pg_mL	hsa_circ-003077	4.14617e-11
AXL_pg_mL	hsa_circ-003077	3.61862e-05
