# Supplementary material for: Evaluation of Plasma-Derived hsa_circ_003077 for Non-Invasive Diagnosis of Alzheimer’s Disease
Source: Biomolecules. 2026 Feb 26;16(3):356. doi: 10.3390/biom16030356 (PMC13023876; doi:10.3390/biom16030356)
Supplement: Supplementary file 1 [file biomolecules-16-00356-s001.zip › Biomolecules Supplementary/Supplementary Table S5.xlsx]

## Sheet: Spearman_Correlation
Supplementary Table 5: Spearman rank correlation coefficients between plasma biomarkers.
Abeta40_pg_mL	Abeta42_pg_mL	Abeta42_Abeta40	tTau_pg_mL	pTau181_pg_mL	pTau217_pg_mL	GFAP_pg_mL	Nfl_pg_mL	Tyro3_pg_mL	AXL_pg_mL	hsa_circ_0030777
1	0.109	-0.696	0.2	-0.034	0.061	0.004	-0.02	0.138	0.193	-0.107
0.109	1	0.588	0.296	-0.271	-0.394	-0.225	-0.297	-0.079	-0.22	0.092
-0.696	0.588	1	0.039	-0.168	-0.32	-0.173	-0.155	-0.184	-0.339	0.14
0.2	0.296	0.039	1	0.12	0.109	-0.007	-0.054	0.198	0.098	0.009
-0.034	-0.271	-0.168	0.12	1	0.452	0.121	0.368	0.149	-0.073	0.078
0.061	-0.394	-0.32	0.109	0.452	1	0.068	0.6	0.267	0.254	0.139
0.004	-0.225	-0.173	-0.007	0.121	0.068	1	0.074	0.072	0.007	-0.263
-0.02	-0.297	-0.155	-0.054	0.368	0.6	0.074	1	0.058	0.125	0.144
0.138	-0.079	-0.184	0.198	0.149	0.267	0.072	0.058	1	0.141	0.092
0.193	-0.22	-0.339	0.098	-0.073	0.254	0.007	0.125	0.141	1	-0.224
-0.107	0.092	0.14	0.009	0.078	0.139	-0.263	0.144	0.092	-0.224	1

## Sheet: P_Values
Abeta40_pg_mL	Abeta42_pg_mL	Abeta42_Abeta40	tTau_pg_mL	pTau181_pg_mL	pTau217_pg_mL	GFAP_pg_mL	Nfl_pg_mL	Tyro3_pg_mL	AXL_pg_mL	hsa_circ_0030777
	0.2966	0	0.0534	0.7441	0.5569	0.9714	0.8488	0.1852	0.0624	0.3054
0.2966		0	0.0038	0.0082	0.0001	0.0292	0.0036	0.452	0.0331	0.3797
0	0		0.7104	0.1049	0.0016	0.0963	0.1364	0.0755	0.0008	0.1799
0.0534	0.0038	0.7104		0.2481	0.2978	0.9462	0.6031	0.0559	0.3453	0.933
0.7441	0.0082	0.1049	0.2481		0	0.2447	0.0003	0.1531	0.4869	0.456
0.5569	0.0001	0.0016	0.2978	0		0.5145	0	0.0094	0.0136	0.1831
0.9714	0.0292	0.0963	0.9462	0.2447	0.5145		0.481	0.4928	0.9457	0.0104
0.8488	0.0036	0.1364	0.6031	0.0003	0	0.481		0.5775	0.2308	0.1655
0.1852	0.452	0.0755	0.0559	0.1531	0.0094	0.4928	0.5775		0.1764	0.3762
0.0624	0.0331	0.0008	0.3453	0.4869	0.0136	0.9457	0.2308	0.1764		0.0297
0.3054	0.3797	0.1799	0.933	0.456	0.1831	0.0104	0.1655	0.3762	0.0297
